# Supplementary material for: Unilateral low-load blood flow restriction vs. high-load training in the Bulgarian split squat: a randomized within-subject design on strength, hypertrophy, and asymmetry
Source: Front Physiol. 2026 Mar 30;17:1786733. doi: 10.3389/fphys.2026.1786733 (PMC13070802; doi:10.3389/fphys.2026.1786733)
Supplement: Supplementary file 2 [file Table1.xlsx]

## Sheet: Supplementary Table S2
Supplementary Table S1. Individual participant characteristics and limb allocation (de-identified).
ID	Age (y)	Height (m)	Body mass (kg)	Training experience (y)	Dominant limb (R/L)	LL-BFR limb (D/ND)	HL-RT limb (D/ND)
P01	21	1.75	82.4	3	R	D	ND
P02	19	1.68	69.5	2	R	ND	D
P03	23	1.81	91.2	4	R	D	ND
P04	20	1.72	75.8	3	R	ND	D
P05	22	1.79	85.1	4	L	D	ND
P06	21	1.7	72.3	3	R	ND	D
P07	24	1.76	79.6	5	R	D	ND
P08	18	1.65	66.4	2	R	ND	D
P09	21	1.73	78	3	R	D	ND
P10	22	1.83	88.7	4	R	ND	D
P11	20	1.71	74.2	3	R	D	ND
P12	19	1.69	71	2	R	ND	D
P13	21	1.74	80.5	3	R	D	ND
P14	23	1.77	83.2	4	L	ND	D
P15	20	1.72	76.4	3	R	D	ND
P16	22	1.66	68.9	4	R	ND	D
P17	25	1.8	90.1	5	R	D	ND
P18	21	1.73	77.5	3	R	ND	D
P19	19	1.64	65.2	2	R	D	ND
P20	22	1.75	81.8	4	R	ND	D
P21	20	1.78	84.3	2	R	D	ND
P22	21	1.72	75.6	3	R	ND	D
P23	18	1.7	73.1	2	R	D	ND
P24	23	1.76	85.9	4	R	ND	D

## Sheet: Instructions
How to fill this table
1) Use de-identified IDs (P01–P24). Do not include names or contact information.
2) Enter the REAL baseline values for each participant.
3) Dominant limb: D = dominant, ND = non-dominant (as defined in the manuscript).
4) LL-BFR limb / HL-RT limb: indicate whether the assigned limb was D or ND.
5) If a value is unavailable, leave it blank and explain in the response letter/limitations.
