# Supplementary material for: Unilateral low-load blood flow restriction vs. high-load training in the Bulgarian split squat: a randomized within-subject design on strength, hypertrophy, and asymmetry
Source: Front Physiol. 2026 Mar 30;17:1786733. doi: 10.3389/fphys.2026.1786733 (PMC13070802; doi:10.3389/fphys.2026.1786733)
Supplement: Supplementary file 3 [file Table2.xlsx]

## Sheet: Table S2
Supplementary Table S2. Effect sizes and 95% confidence intervals (CIs).
Outcome	HL-RT Pre (mean±SD)	HL-RT Post (mean±SD)	HL-RT Δ (95% CI)	LL-BFR Pre (mean±SD)	LL-BFR Post (mean±SD)	LL-BFR Δ (95% CI)	Post diff HL−LL (95% CI)	g_post (95% CI)	Δdiff (ΔHL−ΔLL) (95% CI)	g_interaction (95% CI)	Interaction p	Interaction ηp²
BSS 1RM (kg)	77.91±11.35	88.09±13.74	10.18 [8.25, 12.11]	77.27±9.96	85.60±11.72	8.32 [6.86, 9.79]	2.49 [-0.26, 5.24]	0.37 [0.02, 0.75]	1.85 [-0.21, 3.92]	0.37 [0.00, 0.76]	0.077	0.130
VL thickness (cm)	2.51±0.35	2.74±0.33	0.23 [0.16, 0.30]	2.50±0.34	2.74±0.31	0.24 [0.16, 0.32]	-0.00 [-0.15, 0.14]	-0.00 [-0.41, 0.42]	-0.01 [-0.10, 0.09]	-0.02 [-0.42, 0.40]	0.901	0.001
SLCMJ height (cm)	20.49±3.12	22.62±3.81	2.13 [1.55, 2.72]	20.85±3.47	22.58±3.77	1.73 [1.20, 2.26]	0.04 [-0.79, 0.87]	0.02 [-0.41, 0.41]	0.40 [-0.31, 1.11]	0.23 [-0.16, 0.67]	0.252	0.057
SLCMJ relative peak power (W/kg)	33.37±3.82	36.23±4.25	2.86 [1.96, 3.76]	34.33±3.15	36.56±3.78	2.23 [1.58, 2.89]	-0.33 [-1.56, 0.89]	-0.11 [-0.58, 0.26]	0.63 [-0.46, 1.71]	0.24 [-0.15, 0.62]	0.245	0.058

## Sheet: Notes
Definitions
Δ (change) = Post − Pre within a condition (paired within-subject). 95% CI computed from the distribution of within-subject differences using t-based CI.
Post diff HL−LL = HL-RT Post − LL-BFR Post (paired within-subject).
Δdiff (ΔHL−ΔLL) = (HL-RT Post − HL-RT Pre) − (LL-BFR Post − LL-BFR Pre). This provides an interpretable effect size for the Condition×Time interaction.
g_post and g_interaction are Hedges’ g for paired differences (standardized mean difference using SD of the paired differences).
95% CIs for Hedges’ g were obtained via bootstrap resampling of participants (8,000 resamples).
Interaction p and ηp² are from 2×2 repeated-measures ANOVA (within factors: Condition and Time). ηp² computed from F and degrees of freedom as (F*df_effect)/(F*df_effect + df_error).
