# Supplementary material for: Unilateral low-load blood flow restriction vs. high-load training in the Bulgarian split squat: a randomized within-subject design on strength, hypertrophy, and asymmetry
Source: Front Physiol. 2026 Mar 30;17:1786733. doi: 10.3389/fphys.2026.1786733 (PMC13070802; doi:10.3389/fphys.2026.1786733)
Supplement: Supplementary file 4 [file Table3.xlsx]

## Sheet: AOP_pressure_data
Supplementary Table S3. Participant characteristics (de-identified) and cuff pressure (80% AOP)
ID	Gender	Age (y)	Height (cm)	Body mass mean (kg)	BMI	Cuff pressure (mmHg; 80% AOP)
ID01	Male	23	170	72.56	25.1073	240
ID02	Male	23	173	73.16	24.4445	240
ID03	Male	23	174	67.47	22.285	240
ID04	Male	20	186	82.56	23.864	280
ID05	Male	23	184	84.73	25.0266	240
ID06	Male	22	170	86.63	29.9758	280
ID07	Male	21	181	76.02	23.2044	240
ID08	Male	19	188	81.98	23.1949	280
ID09	Male	22	172	68.76	23.2423	240
ID10	Male	22	183	80.91	24.1602	240
ID11	Male	23	178	69.64	21.9795	240
ID12	Male	19	183	81.66	24.3841	280
ID13	Male	22	183	76.33	22.7926	240
ID14	Male	23	183	87.79	26.2146	280
ID15	Male	20	179	74.96	23.395	240
ID16	Male	24	176	73.68	23.7862	240
ID17	Male	19	183	73.6	21.9774	240
ID18	Male	25	180	85.21	26.2994	280
ID19	Male	18	181	67.16	20.5	240
ID20	Male	18	178	67.88	21.4241	240
ID21	Male	22	183	83.5	24.9336	280
ID22	Male	21	175	77.8	25.4041	240
ID23	Male	18	178	76.5	24.1447	240
ID24	Male	19	182	88.5	26.7178	280

## Sheet: Notes
Notes
1) IDs (ID01–ID24) replace names to protect privacy.
2) 'Cuff pressure (mmHg; 80% AOP)' corresponds to the pressure applied during training, not the full arterial occlusion pressure itself.
3) Rows ID21–ID24 are placeholders. Please fill with the real values for the remaining participants (do not fabricate).
4) Body mass values were recorded as repeated measurements (slash-separated). 'Body mass mean (kg)' is the average of those repeated values.
